# Supplementary material for: Associations Between Follicular Fluid Biomarkers and IVF/ICSI Outcomes in Normo-Ovulatory Women—A Systematic Review
Source: Biomolecules. 2025 Mar 20;15(3):443. doi: 10.3390/biom15030443 (PMC11940193; doi:10.3390/biom15030443)
Supplement: Supplementary file 1 [file biomolecules-15-00443-s001.zip]

Archive with 7 entries (7 files):
- S4. NOS for cohort studies.pdf
- S5. NOS for case-control studies.pdf
- S6. Supplementary Tables.pdf
- S7. Abbreviations.pdf
- S1. PRISMA 2020 abstract checklist.pdf
- S2. PRISMA 2020 checklist (1)2 (1).pdf
- S3. Search phrases.pdf
